# Supplementary material for: Metabolomics of Two Pecan Varieties Provides Insights into Scab Resistance
Source: Metabolites. 2018 Sep 23;8(4):56. doi: 10.3390/metabo8040056 (PMC6315810; doi:10.3390/metabo8040056)
Supplement: Supplementary file 1 [file metabolites-08-00056-s001.zip]

Archive with 6 entries (6 files):
- Figure S1.pdf
- Figure S2.pdf
- Figure S3.pdf
- Figure S4.pdf
- Table S1. List of mass features more abundant in Kanza.xlsx
- Table S2. List of mass features more abundant in Pawnee.xlsx
