# Supplementary material for: Metabolomics of Two Pecan Varieties Provides Insights into Scab Resistance
Source: Metabolites. 2018 Sep 23;8(4):56. doi: 10.3390/metabo8040056 (PMC6315810; doi:10.3390/metabo8040056)
Supplement: Supplementary file 1 [file metabolites-08-00056-s001.zip › Table S1. List of mass features more abundant in Kanza.xlsx]

## Sheet: Higher in Kanza
No	Ret. Time	m/z	Kanza Average	Pawnee Average	Kanza/Pawnee	p value, t-test	RMD (ppm)	ID/Compound Class
1	0.5504	174.956	6.41404	3.9066	1.64185	0.0419455	5466.5	Unknown
2	0.6529	481.061	5.30859	1.0488	5.0616	0.0220236	127.219	Phenolics/Flavonoids
3	3.3463	173.046	12.8954	7.67189	1.68086	0.0181059	263.514	Phenolics/Flavonoids
4	4.1025	489.163	5.16424	2.05044	2.5186	0.000331387	332.609	Phenolics/Flavonoids
5	4.2313	493.132	5.42768	1.53277	3.54108	2.84066e-06	268.69	Phenolics/Flavonoids
6	4.4185	449.071	10.4411	1.36323	7.6591	0.00112382	158.327	Phenolics/Flavonoids
7	4.6403	439.106	7.7339	4.62225	1.67319	0.0297865	241.172	Phenolics/Flavonoids
8	4.7204	439.106	13.4323	7.7322	1.73719	0.00348559	242.083	Phenolics/Flavonoids
9	4.7697	439.106	14.4178	8.25096	1.74741	0.000640237	242.538	Phenolics/Flavonoids
10	4.7934	316.022	8.00565	2.25075	3.55688	0.00167956	70.8811	Unknown
11	4.8034	449.073	24.297	4.15241	5.85131	0.00104135	162.78	Phenolics/Flavonoids
12	4.8482	549.173	7.94789	1.48636	5.34722	2.47142e-08	314.837	Phenolics/Flavonoids
13	5.1566	955.143	7.83326	0	Present/absent	N/A	150.03	Phenolics/Flavonoids
14	5.4348	581.224	9.01503	4.38888	2.05406	4.82033e-06	384.706	triterpenes/fatty acids
15	5.6709	433.077	35.733	1.81131	19.7277	0.000154067	178.49	Phenolics/Flavonoids
16	5.671	300.027	7.60004	0.208101	36.521	0.000700916	89.3254	Unknown
17	5.6735	301.034	12.073	0.340849	35.4205	2.24157e-09	111.615	Phenolics/Flavonoids
18	5.7075	433.078	42.2377	1.7678	23.8929	6.73407e-07	179.875	Phenolics/Flavonoids
19	5.7102	300.027	10.9384	0.336212	32.5341	8.63931e-09	89.3254	Unknown
20	5.7118	301.034	12.1765	0.330516	36.841	1.00791e-09	114.605	Phenolics/Flavonoids
21	6.0029	300.027	31.9065	0.88703	35.97	8.94611e-11	91.325	Unknown
22	6.0051	433.077	165.369	1.33478	123.892	1.42815e-09	177.567	Phenolics/Flavonoids
23	6.0069	301.035	69.3821	1.5678	44.2544	1.41708e-10	115.269	Phenolics/Flavonoids
24	6.0072	431.062	11.4687	0.0490036	234.038	5.53978e-08	143.135	Phenolics/Flavonoids
25	6.0083	867.166	15.2502	0.00156624	9736.82	6.90401e-08	191.428	Phenolics/Flavonoids
26	7.0502	643.13	12.9702	8.16749	1.58803	0.00056892	202.292	Phenolics/Flavonoids
27	7.3419	613.12	7.78562	4.64546	1.67596	0.00215203	195.068	Phenolics/Flavonoids
28	7.4183	439.107	39.7926	23.7017	1.67889	0.00235991	242.766	Phenolics/Flavonoids
29	7.5547	285.04	6.30463	3.32598	1.89557	0.000244151	139.98	Phenolics/Flavonoids
30	7.5569	431.097	10.1193	5.31101	1.90534	0.000343862	225.471	Phenolics/Flavonoids
31	7.6015	285.041	6.30604	3.25903	1.93494	0.000146721	143.839	Phenolics/Flavonoids
32	7.6016	431.096	10.1194	5.31168	1.90511	0.000348796	223.616	Phenolics/Flavonoids
33	7.6607	723.214	6.63251	1.01321	6.54605	4.58567e-09	295.763	Phenolics/Flavonoids
34	7.7484	551.256	9.91515	0.0294985	336.124	2.53517e-08	464.757	triterpenes/fatty acids
35	7.7485	521.133	9.19379	4.8294	1.90371	0.0323827	255.021	Phenolics/Flavonoids
36	7.7487	523.216	11.1636	7.37142	1.51445	0.0499077	413.405	triterpenes/fatty acids
37	7.7965	521.133	9.97005	4.78201	2.08491	0.00308947	254.829	Phenolics/Flavonoids
38	7.797	551.252	9.98103	0.0253403	393.88	2.36661e-08	456.96	triterpenes/fatty acids
39	7.8131	493.1	25.4971	0	Present/absent	N/A	202.596	Phenolics/Flavonoids
40	7.9962	493.099	13.201	0.0017801	7415.89	0.00116601	201.379	Phenolics/Flavonoids
41	8.5752	395.007	13.3102	0.00193507	6878.38	6.16499e-10	17.468	Unknown
42	8.5551	315.05	155.971	0.0301179	5178.67	1.74012e-10	160.292	Rhamnetin
43	8.5861	165.019	6.64693	0	Present/absent	N/A	114.532	Phenolics/Flavonoids
44	8.5933	313.035	11.6087	0	Present/absent	N/A	111.809	Phenolics/Flavonoids
45	8.6598	463.087	11.0195	0	Present/absent	N/A	188.301	Phenolics/Flavonoids
46	8.7485	547.184	6.53742	4.17818	1.56466	0.0326925	335.902	Phenolics/Flavonoids
47	8.8399	535.255	14.635	0.0241553	605.873	6.45909e-08	476.969	Phenolics/Flavonoids
48	8.8465	623.163	58.733	0.0181041	3244.18	2.27538e-13	262.211	Isorhamnetin-3-galactoside-6''-rhamnoside
49	8.9305	669.146	8.03443	4.05303	1.98232	0.0330923	218.338	Phenolics/Flavonoids
50	8.9463	499.125	8.92751	3.0401	2.93659	0.000781701	250.639	Phenolics/Flavonoids
51	8.9469	323.077	5.05405	2.06544	2.44696	0.000765616	237.405	Phenolics/Flavonoids
52	9.0734	595.278	16.4701	0.00702514	2344.46	9.92721e-06	466.169	triterpenes/fatty acids
53	9.1178	595.277	19.8022	0.00702514	2818.76	2.87511e-10	465.162	triterpenes/fatty acids
54	9.2221	445.207	6.73881	1.23664	5.44928	1.04319e-06	464.952	triterpenes/fatty acids
55	9.2411	315.051	21.5828	0	Present/absent	N/A	160.609	Phenolics/Flavonoids
56	9.2473	491.083	20.1913	0	Present/absent	N/A	168.811	Phenolics/Flavonoids
57	9.2477	593.261	7.58304	3.34704	2.2656	4.95331e-06	439.267	triterpenes/fatty acids
58	9.2489	565.266	17.7374	0.162958	108.847	2.59147e-10	471.282	triterpenes/fatty acids
59	9.3067	330.037	5.55135	0	Present/absent	N/A	112.412	Phenolics/Flavonoids
60	9.3751	477.104	45.2371	0.0107837	4194.95	1.95553e-05	217.772	Isorhamnetin-3-O-glucoside
61	9.492	477.103	59.1377	0.0221327	2671.96	2.222e-09	216.725	Isorhamnetin-3-O-glucoside
62	9.4961	314.042	8.14915	0	Present/absent	N/A	134.695	Phenolics/Flavonoids
64	9.5606	341.139	11.4135	6.12044	1.86481	0.0454676	405.993	triterpenes/fatty acids
65	9.6242	321.076	6.16399	2.3106	2.66771	0.0420169	235.77	Phenolics/Flavonoids
66	10.1418	314.043	12.7589	0	Present/absent	N/A	135.969	Phenolics/Flavonoids
67	10.1424	447.092	55.05	0	Present/absent	N/A	206.892	Rhamnetin-O-pentoside
68	10.1473	315.05	18.9041	0.0149457	1264.86	8.39696e-09	159.34	Phenolics/Flavonoids
69	10.3816	659.367	11.52	0.022769	505.951	1.57918e-08	555.988	Phenolics/Flavonoids
70	10.3887	447.096	5.57623	0	Present/absent	N/A	215.39	Isorhamnetin-3-O-glucoside
71	10.7051	565.132	5.32092	2.98187	1.78442	0.00229562	234.104	Phenolics/Flavonoids
72	10.7132	543.15	8.80535	3.31158	2.65896	0.000393001	276.167	Phenolics/Flavonoids
73	10.7161	175.04	32.1616	12.8756	2.49787	0.00300723	228.519	Phenolics/Flavonoids
74	10.8222	329.175	6.62449	4.18994	1.58105	0.0299525	533.15	Phenolics/Flavonoids
77	10.9675	314.043	12.0355	0.0057371	2097.84	3.71015e-08	136.924	Phenolics/Flavonoids
78	11.0194	314.043	7.49877	0.00235075	3189.94	0.00434359	137.879	Phenolics/Flavonoids
79	11.0195	315.05	11.139	0.0164425	677.453	0.00406984	159.974	Phenolics/Flavonoids
80	11.0201	461.107	121.059	0.0367896	3290.58	9.29485e-07	234.435	Methylated isorhamnetin-3-O-rhamnoside
81	11.151	607.241	13.4418	7.73896	1.7369	0.0236611	396.712	triterpenes/fatty acids
82	11.1984	579.282	5.5525	0.245925	22.578	1.77699e-08	487.155	triterpenes/fatty acids
83	12.9558	397.222	8.22649	5.3582	1.53531	0.0339361	559.385	triterpenes/fatty acids
84	12.9574	575.272	5.24568	2.55552	2.05268	0.0149281	473.167	triterpenes/fatty acids
85	13.1187	397.222	5.23861	1.5964	3.28151	0.0123343	558.63	triterpenes/fatty acids
86	13.1206	575.272	7.88739	1.85908	4.24264	0.00136642	473.341	triterpenes/fatty acids
87	13.1232	529.266	9.27222	0.572459	16.1972	0.00111063	502.961	triterpenes/fatty acids
88	13.1378	565.197	6.83419	3.43249	1.99103	0.00729425	349.082	triterpenes/fatty acids
89	13.1464	271.097	16.4659	10.9102	1.50922	0.0280717	358.543	triterpenes/fatty acids
90	13.2204	485.327	12.477	4.84208	2.57678	0.00053614	674.596	triterpenes/fatty acids
91	13.2231	693.388	10.8942	4.12182	2.64305	0.000243081	559.139	triterpenes/fatty acids
92	13.2897	529.266	11.8903	4.33715	2.7415	0.00327393	502.583	triterpenes/fatty acids
93	13.3346	487.344	28.5015	0	Present/absent	N/A	705.457	triterpenes/fatty acids
94	13.3393	695.401	34.7803	0	Present/absent	N/A	576.358	triterpenes/fatty acids
95	14.5056	485.327	7.6082	3.76934	2.01844	0.00230911	673.773	triterpenes/fatty acids
96	14.5059	693.386	10.6118	4.82128	2.20104	0.00246125	556.688	triterpenes/fatty acids
97	16.1246	283.024	6.83233	3.07489	2.22198	0.0161262	86.5649	Unknown
98	16.1253	313.071	7.39365	3.21669	2.29853	0.0229093	227.424	triterpenes/fatty acids
99	16.1441	298.048	7.33789	3.20497	2.28954	0.0184179	159.371	triterpenes/fatty acids
100	16.1604	283.025	6.80764	0.768672	8.85636	0.000424999	87.2715	Unknown
101	17.2919	487.343	6.75843	0.00204564	3303.82	9.85116e-06	703.201	triterpenes/fatty acids
102	17.8561	553.314	5.37982	2.35487	2.28455	0.00010839	568.393	triterpenes/fatty acids
103	17.8582	485.327	51.5807	14.102	3.6577	9.09273e-06	674.184	triterpenes/fatty acids
104	18.0619	487.343	61.7792	34.3391	1.79909	0.00544698	703.816	triterpenes/fatty acids
105	18.2053	489.359	15.818	2.04621	7.73037	7.48638e-06	734.225	triterpenes/fatty acids
106	18.2656	485.328	13.9183	0.560193	24.8456	0.000246204	675.832	triterpenes/fatty acids
107	19.1016	971.665	7.33001	0.199045	36.8259	5.50917e-06	684.084	triterpenes/fatty acids
108	19.1047	485.327	93.7235	14.11	6.64234	5.09333e-08	672.949	triterpenes/fatty acids
109	19.1088	553.315	7.68939	1.8598	4.13453	2.37881e-08	568.754	triterpenes/fatty acids
110	19.3878	485.327	12.9151	3.70868	3.48241	1.03711e-05	674.39	triterpenes/fatty acids
111	19.4205	489.359	5.81792	1.78594	3.25762	9.43072e-05	733.613	triterpenes/fatty acids
112	19.7327	469.332	10.0419	3.29042	3.05186	3.90897e-05	706.537	triterpenes/fatty acids
113	20.0061	473.363	9.67353	2.82587	3.4232	6.73817e-05	767.064	triterpenes/fatty acids
114	20.7992	555.33	5.59155	0.814659	6.86367	0.000101842	594.421	triterpenes/fatty acids
115	20.8017	487.343	42.0272	3.68123	11.4166	1.47584e-06	703.816	triterpenes/fatty acids
116	20.8335	555.328	5.98775	0.949292	6.30759	1.049e-06	591.002	triterpenes/fatty acids
117	20.962	487.344	17.0371	1.16452	14.6301	0.000187067	706.277	triterpenes/fatty acids
118	21.1242	487.343	18.5394	4.1135	4.50697	0.000651995	704.432	triterpenes/fatty acids
119	21.6459	471.348	35.6652	3.24435	10.993	3.58289e-06	738.944	triterpenes/fatty acids
120	21.6481	539.336	5.50633	0.787654	6.9908	1.1366e-07	622.803	triterpenes/fatty acids
121	21.7988	469.332	6.64142	1.14464	5.80221	0.000137166	707.175	triterpenes/fatty acids
122	21.9892	487.343	28.2308	14.7812	1.90991	0.00512865	704.432	triterpenes/fatty acids
123	22.1137	485.327	7.94427	0.343227	23.1458	0.000181595	674.802	triterpenes/fatty acids
125	22.3523	469.332	7.91516	3.45172	2.2931	0.0004861	707.601	triterpenes/fatty acids
126	22.644	471.348	16.6297	7.49464	2.21888	0.00417564	739.156	triterpenes/fatty acids
127	22.7017	485.327	6.49952	0.277087	23.4566	5.71365e-05	673.567	triterpenes/fatty acids
128	22.7925	471.348	153.428	44.6349	3.43741	5.08453e-07	737.46	triterpenes/fatty acids
129	22.7937	965.689	5.85914	0.967343	6.05694	5.38227e-08	713.17	triterpenes/fatty acids
130	22.7977	539.336	7.84821	2.50591	3.13188	0.0215357	623.359	triterpenes/fatty acids
131	23.1708	471.349	77.4109	18.6931	4.14115	8.05874e-08	740.216	triterpenes/fatty acids
132	23.4981	965.688	8.29964	4.9631	1.67227	0.000679706	712.445	triterpenes/fatty acids
133	23.8668	469.332	18.3042	0.473683	38.6423	8.18684e-06	708.027	triterpenes/fatty acids
134	24.1983	469.33	199.75	28.2681	7.06627	7.19224e-08	704.195	triterpenes/fatty acids
136	24.2391	469.331	199.752	28.2702	7.06584	7.18657e-08	705.472	triterpenes/fatty acids
137	24.2409	961.657	13.5973	0.841561	16.1573	2.63256e-08	682.676	triterpenes/fatty acids
138	24.2439	537.32	9.27728	5.47812	1.69351	0.00153077	595.92	triterpenes/fatty acids
139	25.6381	471.348	9.62403	1.8659	5.15785	0.00124012	738.308	triterpenes/fatty acids
140	26.6037	469.332	19.0477	2.18039	8.73591	8.97171e-05	707.601	triterpenes/fatty acids
142	26.8455	539.335	6.48249	3.03939	2.13283	0.0443055	621.506	triterpenes/fatty acids
143	26.8765	471.347	159.629	33.1207	4.81962	0.000116346	737.036	triterpenes/fatty acids
144	26.8951	539.336	8.70805	2.22413	3.91526	9.98e-06	622.247	triterpenes/fatty acids
145	28.0525	455.353	40.9392	17.3913	2.354	0.00138654	775.662	triterpenes/fatty acids
147	28.5888	455.354	39.2006	15.2607	2.56872	0.0032131	777.198	triterpenes/fatty acids
148	30.1978	469.331	5.8487	0.797722	7.33175	7.43693e-05	705.685	triterpenes/fatty acids
149	30.4763	453.337	5.90902	1.50802	3.91841	4.62094e-06	743.156	triterpenes/fatty acids
