# Supplementary material for: Metabolomics of Two Pecan Varieties Provides Insights into Scab Resistance
Source: Metabolites. 2018 Sep 23;8(4):56. doi: 10.3390/metabo8040056 (PMC6315810; doi:10.3390/metabo8040056)
Supplement: Supplementary file 1 [file metabolites-08-00056-s001.zip › Table S2. List of mass features more abundant in Pawnee.xlsx]

## Sheet: Higher in Pawnee
No	Rt (min)	m/z	Kanza Ave	Pawnee Ave	Pawnee/Kanza	t-Test, p value	RMD	ID/Compound Class
1	0.6459	411.023	4.61452	7.15883	1.55137	0.00134034	54.9848	Unknown
2	0.9976	241.002	4.67476	7.44754	1.59314	0.000992695	8.29869	Unknown
3	0.9979	411.023	7.94369	13.116	1.65112	0.00170992	55.9579	Unknown
4	1.0459	331.066	3.49464	5.65241	1.61745	0.0457813	200.564	Phenolics/Flavonoids
5	2.0643	577.135	4.32814	9.13661	2.11098	0.00116752	233.741	Phenolics/Flavonoids
6	2.2196	289.071	16.02	31.2833	1.95277	0.00503945	245.614	Phenolics/Flavonoids
7	2.2224	245.081	7.82636	12.2543	1.56578	0.00192946	332.135	Phenolics/Flavonoids
8	2.5953	443.191	4.45511	8.54466	1.91795	0.000179175	430.965	triterpenes/fatty acids
9	3.1908	289.071	4.20148	7.00309	1.66682	0.0455204	245.614	Phenolics/Flavonoids
10	3.5521	401.144	5.78632	10.0077	1.72954	0.003418	359.721	triterpenes/fatty acids
11	3.7037	631.094	7.68894	62.0543	8.07059	0.000220971	148.631	Phenolics/Flavonoids
12	3.9463	493.062	5.21217	19.8841	3.81493	0.000726813	126.353	Phenolics/Flavonoids
13	3.9466	315.023	4.31367	15.4768	3.58786	0.00836304	72.3757	Unknown
14	3.9519	317.03	5.46781	21.5028	3.93261	0.000430791	94.3129	Unknown
15	4.2022	316.022	3.25987	14.6572	4.49624	0.00188422	68.9826	Unknown
16	4.2045	479.082	55.6493	132.434	2.37979	0.0166701	171.787	Phenolics/Flavonoids
17	4.7695	151.004	5.97385	12.1407	2.0323	3.2759e-06	23.8405	Unknown
18	4.7714	784.974	3.93572	7.89755	2.00663	2.23558e-05	1241.06	Unknown
19	4.7748	178.999	6.38737	12.5658	1.96729	9.14884e-06	5578.81	Unknown
20	4.7844	301.034	155.96	273.601	1.75431	3.20601e-05	114.273	Phenolics/Flavonoids
21	4.7851	271.025	2.76753	6.54468	2.36481	8.33393e-06	91.5045	Unknown
22	4.7929	299.019	10.1089	27.2426	2.69492	3.06334e-06	64.5443	Unknown
23	4.7971	402.973	4.15394	6.44154	1.55071	7.934e-08	2414.8	Unknown
24	4.8588	775.413	0.143253	7.09554	49.5317	3.38171e-08	532.748	triterpenes/fatty acids
25	4.8594	225.149	1.33534	6.38091	4.77849	2.63602e-12	662.228	triterpenes/fatty acids
26	4.8602	387.201	1.17988	8.33492	7.0642	1.09018e-09	519.626	triterpenes/fatty acids
27	4.8607	433.207	1.68191	14.2677	8.48305	4.54765e-09	478.062	triterpenes/fatty acids
28	4.8854	441.084	3.00968	6.71294	2.23045	1.52286e-05	190.893	Phenolics/Flavonoids
29	4.9143	289.071	2.26766	5.1188	2.25731	0.00152923	246.652	Phenolics/Flavonoids
30	4.9594	289.071	3.29849	5.10521	1.54774	0.00810229	245.614	Phenolics/Flavonoids
31	5.0225	316.022	10.05	23.6835	2.35657	0.00618833	69.299	Unknown
32	5.0248	927.185	1.29041	5.20059	4.03018	0.0118754	199.744	Phenolics/Flavonoids
33	5.0403	463.087	81.6489	175.412	2.14837	0.0207877	188.517	Phenolics/Flavonoids
34	5.0509	316.022	10.338	23.6781	2.29039	0.00629827	70.5646	Unknown
35	5.1469	927.185	2.37593	5.74007	2.41592	0.0447235	199.313	Phenolics/Flavonoids
36	5.2209	609.146	44.5417	91.6694	2.05806	0.00268693	240.172	Phenolics/Flavonoids
37	5.3595	461.074	11.3416	25.254	2.22667	0.0320997	159.627	Phenolics/Flavonoids
38	5.3617	301.035	19.0286	31.6345	1.66247	0.010048	117.594	Phenolics/Flavonoids
39	5.5663	521.202	3.29699	6.25458	1.89706	0.00760508	386.99	triterpenes/fatty acids
40	5.7162	345.154	1.81552	7.67819	4.22919	6.55582e-06	447.046	triterpenes/fatty acids
41	5.842	433.077	18.8521	39.8757	2.11519	0.000114049	177.105	Phenolics/Flavonoids
42	5.8442	300.025	8.25942	14.4196	1.74584	0.000445337	83.9929	Unknown
43	6.1456	463.218	0.0536569	5.88836	109.741	0.000223527	470.837	triterpenes/fatty acids
44	6.401	567.266	6.67714	11.3695	1.70274	0.00377276	468.74	triterpenes/fatty acids
45	6.6154	499.181	2.77428	7.45812	2.68831	0.00897754	362.794	triterpenes/fatty acids
46	6.6587	499.181	2.70398	6.71638	2.48389	0.00600392	362.594	triterpenes/fatty acids
47	6.9062	357.133	4.00377	7.66754	1.91508	0.000593499	373.25	triterpenes/fatty acids
48	7.4485	417.154	4.40782	10.4302	2.36629	2.02789e-05	369.887	triterpenes/fatty acids
49	7.6081	497.167	1.92202	9.89468	5.14808	2.69049e-06	335.501	Phenolics/Flavonoids
50	7.6613	625.12	2.43146	8.32245	3.42282	0.00783325	191.803	Phenolics/Flavonoids
51	7.6696	655.131	1.70281	10.6316	6.24354	0.00248211	199.96	Phenolics/Flavonoids
52	7.7015	655.13	1.7282	10.5606	6.11076	0.00298157	199.197	Phenolics/Flavonoids
53	7.8511	289.071	1.39082	9.3479	6.72115	1.08231e-07	245.269	Phenolics/Flavonoids
54	7.9964	481.171	6.64743	12.3236	1.85388	0.000958428	355.175	Phenolics/Flavonoids
55	8.0462	685.142	3.21512	9.29642	2.89147	0.0115663	206.964	Phenolics/Flavonoids
56	8.0664	655.131	3.49172	15.4563	4.42654	0.00709262	199.502	Phenolics/Flavonoids
57	8.3061	647.2	4.77553	16.9007	3.53902	1.86937e-07	309.332	Phenolics/Flavonoids
58	8.3564	647.198	4.79021	16.882	3.52426	1.64335e-07	305.625	Phenolics/Flavonoids
59	8.8157	639.138	3.24255	15.0162	4.63098	0.0191393	215.134	Phenolics/Flavonoids
60	9.0728	493.228	3.72159	6.33885	1.70327	0.0404073	462.869	triterpenes/fatty acids
61	9.4209	645.182	2.05003	11.8035	5.75774	2.96224e-07	282.401	Phenolics/Flavonoids
62	9.4516	645.183	1.27255	7.07362	5.55862	0.0142701	283.95	Phenolics/Flavonoids
63	9.5224	447.222	51.7127	82.4275	1.59395	0.0181054	496.845	triterpenes/fatty acids
64	9.5354	315.18	2.46248	5.72096	2.32325	0.000213036	572.054	triterpenes/fatty acids
65	9.5562	447.223	18.7574	72.4984	3.86506	0.00198063	498.409	triterpenes/fatty acids
66	9.635	175.039	2.85972	7.34098	2.56703	0.028463	225.092	Phenolics/Flavonoids
67	9.9636	533.24	12.9221	20.531	1.58883	0.0027308	450.641	triterpenes/fatty acids
68	10.1141	585.233	1.46121	5.37831	3.68072	0.000689806	398.474	triterpenes/fatty acids
69	10.3463	629.189	2.18889	13.7112	6.26401	6.09239e-05	300.863	Phenolics/Flavonoids
70	10.4824	563.251	19.542	49.4252	2.52918	1.1296e-05	445.982	triterpenes/fatty acids
71	10.4846	447.129	1.56947	5.30741	3.38166	7.7248e-06	288.284	Phenolics/Flavonoids
72	10.486	285.076	2.07817	8.2165	3.95372	1.29607e-06	267.297	Phenolics/Flavonoids
73	10.6949	629.188	1.26112	11.1238	8.82052	5.13391e-05	298.321	Phenolics/Flavonoids
74	11.6248	657.349	3.69493	8.82622	2.38874	0.00036729	531.377	triterpenes/fatty acids
75	11.6576	657.349	3.54243	8.72147	2.462	0.000343941	530.92	triterpenes/fatty acids
76	14.3018	487.342	10.5079	16.4247	1.56308	0.0360783	702.791	triterpenes/fatty acids
77	17.5352	679.407	1.35728	5.45542	4.01937	1.91378e-06	598.463	triterpenes/fatty acids
78	17.5361	471.347	1.58232	6.09616	3.85268	2.51445e-06	735.552	triterpenes/fatty acids
79	18.02	679.407	0.68108	10.1258	14.8673	5.72088e-06	599.199	triterpenes/fatty acids
80	18.0202	471.347	0.906112	10.7879	11.9057	2.45665e-06	736.4	triterpenes/fatty acids
81	18.0538	471.349	0.189939	6.00328	31.6063	0.0189935	739.368	triterpenes/fatty acids
82	21.0812	675.36	1.49239	7.02399	4.70653	0.00584416	533.345	triterpenes/fatty acids
83	22.9774	277.217	2.43682	8.19158	3.36158	0.000530268	782.42	triterpenes/fatty acids
84	23.7764	539.336	2.8583	10.6281	3.71833	4.87066e-05	622.803	triterpenes/fatty acids
85	24.9597	739.466	0.0131429	8.85731	673.924	0.00259502	630.725	triterpenes/fatty acids
86	25.0566	739.464	0.0412424	12.3611	299.719	8.08713e-05	627.752	triterpenes/fatty acids
87	25.7807	799.486	0.00203199	6.20912	3055.68	0.0107894	608.391	triterpenes/fatty acids
88	25.7831	753.48	0.0375771	24.5879	654.333	0.0101227	636.646	triterpenes/fatty acids
89	26.1558	653.427	0.0316985	7.96002	251.117	0.00740787	653.937	triterpenes/fatty acids
90	26.4524	617.386	5.06803	13.5496	2.67354	0.000940168	625.702	triterpenes/fatty acids
91	26.8427	617.387	13.3255	27.5805	2.06976	6.6322e-05	626.512	triterpenes/fatty acids
92	27.1214	617.387	5.71874	35.5598	6.21811	0.00021507	626.997	triterpenes/fatty acids
93	27.1529	617.388	1.99764	19.0869	9.55472	0.0206648	627.968	triterpenes/fatty acids
94	27.5008	617.387	18.0602	27.2621	1.50951	0.00435368	627.159	triterpenes/fatty acids
95	27.7745	617.386	5.13106	27.1787	5.29689	8.95495e-07	625.864	triterpenes/fatty acids
96	29.3089	805.513	6.789	11.9907	1.76619	0.0135747	636.365	triterpenes/fatty acids
97	29.3163	293.211	3.18706	5.58535	1.75251	0.0077094	720.641	triterpenes/fatty acids
98	29.7909	803.496	2.74267	6.31681	2.30316	0.00365892	617.8	triterpenes/fatty acids
99	31.1541	719.438	2.79118	5.73827	2.05586	0.0238678	609.364	triterpenes/fatty acids
100	31.373	515.245	4.52395	7.08282	1.56563	9.34197e-06	474.532	triterpenes/fatty acids
101	31.7083	859.507	1.84999	6.21633	3.3602	0.0112912	590.106	triterpenes/fatty acids
102	31.9293	951.57	6.67443	13.1715	1.97343	0.0108426	598.905	triterpenes/fatty acids
103	32.7435	789.518	21.4255	35.5001	1.65691	0.0285642	655.717	triterpenes/fatty acids
104	32.7447	277.216	12.1612	20.6503	1.69805	0.042114	780.618	triterpenes/fatty acids
105	32.7454	293.211	6.62126	10.3818	1.56795	0.0287467	720.3	triterpenes/fatty acids
106	32.746	513.307	9.48293	15.2522	1.60839	0.0142975	597.109	triterpenes/fatty acids
107	32.7489	835.524	4.29449	6.87546	1.601	0.0424457	626.793	triterpenes/fatty acids
108	32.8155	605.277	37.8053	57.1052	1.51051	0.00234206	457.972	triterpenes/fatty acids
109	32.8619	787.501	6.29258	12.4041	1.97123	0.017975	635.936	triterpenes/fatty acids
110	33.089	929.585	3.67123	7.67609	2.09088	0.0240193	629.528	triterpenes/fatty acids
111	35.2285	865.441	2.65658	5.66427	2.13217	0.00844088	509.567	triterpenes/fatty acids
112	35.2406	765.515	4.22021	9.23084	2.18729	0.0127112	672.75	triterpenes/fatty acids
113	36.6721	819.53	0.615968	5.70731	9.2656	0.0171458	646.224	triterpenes/fatty acids
114	36.7141	819.533	0.326649	5.68448	17.4024	0.0111675	650.37	triterpenes/fatty acids
